# Supplementary material for: The Three Essential Motifs in P0 for Suppression of RNA Silencing Activity of Potato leafroll virus Are Required for Virus Systemic Infection
Source: Viruses. 2019 Feb 20;11(2):170. doi: 10.3390/v11020170 (PMC6410027; doi:10.3390/v11020170)
Supplement: Supplementary file 1 [file viruses-11-00170-s001.zip]

Archive with 3 entries (3 files):
- Supplementary materials/Figure S1.tif
- Supplementary materials/Figure S2.tif
- Supplementary materials/Table S1.docx
